# Supplementary material for: Comparing the Effectiveness of Different Dietary Educational Approaches for Carbohydrate Counting on Glycemic Control in Adults with Type 1 Diabetes: Findings from the DIET-CARB Study, a Randomized Controlled Trial
Source: Nutrients. 2024 Oct 31;16(21):3745. doi: 10.3390/nu16213745 (PMC11547945; doi:10.3390/nu16213745)
Supplement: Supplementary file 1 [file nutrients-16-03745-s001.zip]

Archive with 8 entries (8 files):
- Figure S1 Flow diagram.pdf
- File S1. SAP.pdf
- Table S1. Characteristics of dropouts before baseline.pdf
- Table S2. Baseline supplementary data.pdf
- Table S3. Changes in GLP-1, antihypertensive, and lipid-lowering drugs during the study period.pdf
- Table S4. Mealtime insulin adjustments at baseline, end-of-treatment and follow-up.pdf
- Table S5. Baseline-adjusted estimates for primary and secondaryexploratory outcomes ¿C supplementary.pdf
- Table S6. Delta values for  DDQOL, PCDS, HCCQ.pdf
